# Supplementary material for: Cardiovascular Magnetic Resonance Imaging-Based Right Atrial Strain Analysis of Cardiac Amyloidosis
Source: Biomedicines. 2022 Nov 22;10(12):3004. doi: 10.3390/biomedicines10123004 (PMC9775378; doi:10.3390/biomedicines10123004)
Supplement: Supplementary file 1 [file biomedicines-10-03004-s001.zip]

Archive with 1 entries (1 files):
- biomedicines-1885759-supplementary.pdf
